# Supplementary material for: FungalBraid 2.0: expanding the synthetic biology toolbox for the biotechnological exploitation of filamentous fungi
Source: Front Bioeng Biotechnol. 2023 Aug 7;11:1222812. doi: 10.3389/fbioe.2023.1222812 (PMC10441238; doi:10.3389/fbioe.2023.1222812)
Supplement: Supplementary file 2 [file Table1.xlsx]

## Sheet: FB2.0 codes
Code	Name	Addgene code (addgene.org)	FB/GB code (gbcloning.upv.es/feature)
FB271*	Ppyr4	203610	FB271	GB_UD_FB20
FB272*	pyr4	203611	FB272	GB_UD_FB22
FB273*	Tpyr4	203612	FB273	GB_UD_FB24
FB293*	TU_pyr4	203613	FB293	GB_UA_8FEF
FB359*	5’ upstream Pdig pyrG	203614	FB359	GB_UD_FB26
FB361*	3’ downstream Pdig pyrG	203615	FB361	pUPD2_3'pyrG_(FB361)
FB372*	FB359+FB361	203616	FB372	GB_UA_8FF0
FB413*	ble	203617	FB413	GB_UD_FB40
FB414*	ergA	203618	FB414	pUPD2_ergA_(CDS)_(FB414
FB411*	PpcbC	203619	FB411	GB_UD_FB38
FB416*	TamdS	203620	FB416	GB_UD_FB3E
FB430*	Ppcbc:ble:TamdS	203621	FB430	GB_UA_8FF1
FB431*	PgpdA:ergA:TamdS	203622	FB431	GB_UA_8FF2
FB007	PgpdA		FB007
FB291*	PxlnA	203623	FB291	GB_UD_FB3C
FB389*	PpkiA	203624	FB389	GB_UD_FB3A
FB404*	PafpB	203625	FB404	GB_UD_FB30
FB405*	PglaA	203626	FB405	GB_UD_FB36
FB406*	PamyB	203627	FB406	GB_UD_FB32
FB407*	Pef1α	203628	FB407	GB_UD_FB34
FB408*	P07760	203629	FB408	GB_UD_FB2D
GB0096	Luciferase (Luc)		GB0096
FB001	PtrpC		FB001
FB002	Ttub		FB002
FB008	TtrpC		FB008
FB009	PtrpC:nptII:Ttub		FB009
FB312	PgpdA:Nluc:Ttub		FB312
FB323	PgpdA:Nluc:Ttub::PtrpC:nptII:Ttub:: Ppaf:Luc:Ttub		FB323
FB367*	PgpdA:Nluc:Ttub::PtrpC:nptII:Ttub	203630	FB367	GB_UA_8FF4
FB417	PafpB:Luc:TtrpC		FB417
FB418	PglaA:Luc:TtrpC		FB418
FB419	PamyB:Luc:TtrpC		FB419
FB420	Pef1α:Luc:TtrpC		FB420
FB421	P07760:Luc:TtrpC		FB421
FB423	PgpdA:Luc:TtrpC		FB423
FB424	PxlnA:Luc:TtrpC		FB424
FB426	PpkiA:Luc:TtrpC		FB426
FB432	FB367+FB417		FB432
FB433	FB367+FB418		FB433
FB434	FB367+FB419		FB434
FB435	FB367+FB420		FB435
FB436	FB367+FB421		FB436
FB438	FB367+FB423		FB438
FB439	FB367+FB424		FB439
FB441	FB367+FB426		FB441
GB2815	RandomSequence R1		GB2815
GB2878	G1aG2b.1		GB2878
GB2885	G1ab.1		GB2885
GB3276	G1abc.3		GB3276
GB3413	mPAF		GB3413
FB395*	R1:G1aG2b.1:mPAF:Luc:Ttrpc	203631	FB395	GB_UA_8FF5
FB396*	R1:G1ab.1:mPAF:Luc:Ttrpc	203632	FB396	GB_UA_8FF6
FB397*	R1:G1abc.3:mPAF:Luc:Ttrpc	203633	FB397	GB_UA_8FF7
FB398*	FB367+FB395	203634	FB398	GB_UA_8FF8
FB399*	FB367+FB396	203635	FB399	GB_UA_8FF9
FB400*	FB367+FB397	203636	FB400	GB_UA_8FFA
* DNA parts deposited in Addgene
